# Supplementary material for: Clustering and reverse transcription of HIV‐1 genomes in nuclear niches of macrophages
Source: EMBO J. 2020 Dec 3;40(1):e105247. doi: 10.15252/embj.2020105247 (PMC7780146; doi:10.15252/embj.2020105247)
Supplement: Supplementary file 3 — Movie EV1 [file EMBJ-40-e105247-s003.zip]

Archive with 8 entries (5 files):
- Movie-EV1/
- Movie-EV1/Movie_EV1.avi
- Movie-EV1/Movie_EV1_Legend_.txt
- __MACOSX/
- __MACOSX/._Movie-EV1
- __MACOSX/Movie-EV1/
- __MACOSX/Movie-EV1/._Movie_EV1.avi
- __MACOSX/Movie-EV1/._Movie_EV1_Legend_.txt
