# Supplementary material for: Clustering and reverse transcription of HIV‐1 genomes in nuclear niches of macrophages
Source: EMBO J. 2020 Dec 3;40(1):e105247. doi: 10.15252/embj.2020105247 (PMC7780146; doi:10.15252/embj.2020105247)
Supplement: Supplementary file 3 — Movie EV1 [file EMBJ-40-e105247-s003.zip › Movie-EV1/Movie_EV1_Legend_.txt]

HIV-1 DNA foci in infected Thp1 cells. The movie shows a 3D rendering of a z-stack image of a Thp1 cell infected by HIV-1 with an MOI of 50. EdU labels the viral DNA and is shown in red. DAPI is shown in blue.
